# Supplementary material for: Miniaturized Frustum-Cone Triboelectric Hydrophone Based on a Thin Film Perforated Tube Structure
Source: Nanomaterials (Basel). 2025 Nov 25;15(23):1765. doi: 10.3390/nano15231765 (PMC12693220; doi:10.3390/nano15231765)
Supplement: Supplementary file 1 [file nanomaterials-15-01765-s001.zip]

Archive with 1 entries (1 files):
- nanomaterials-3913471-supplementary.pdf
